# Supplementary material for: Phenolic-Rich Extracts from Avocado Fruit Residues as Functional Food Ingredients with Antioxidant and Antiproliferative Properties
Source: Biomolecules. 2021 Jul 2;11(7):977. doi: 10.3390/biom11070977 (PMC8301936; doi:10.3390/biom11070977)
Supplement: Supplementary file 1 [file biomolecules-11-00977-s001.zip]

Archive with 1 entries (1 files):
- biomolecules-1258223-supplementary.pdf
